# Supplementary material for: Directed Evolution of Near-Infrared Serotonin Nanosensors with Machine Learning-Based Screening
Source: Nanomaterials (Basel). 2024 Jan 23;14(3):247. doi: 10.3390/nano14030247 (PMC10856788; doi:10.3390/nano14030247)
Supplement: Supplementary file 1 [file nanomaterials-14-00247-s001.zip]

Archive with 1 entries (1 files):
- nanomaterials-2836621-supplementary.pdf
